# Supplementary material for: Latent classes of anthropometric growth in early childhood using uni- and multivariate approaches in a South African birth cohort
Source: PLoS One. 2025 Mar 25;20(3):e0319237. doi: 10.1371/journal.pone.0319237 (PMC11936193; doi:10.1371/journal.pone.0319237)
Supplement: S1 Table — The mean growth response (with standard deviations) and number of observations at each follow up visit from Birth until 60 months of age. (XLSX) [file pone.0319237.s024.xlsx]

## Sheet: Sheet1
Table S1: The mean growth response (with standard deviations) and number of observations at each follow up visit from Birth until 60 months of age.
TimePoint	zHeight	Height	zWeight	Weight	zBMI	BMI	zWFH
Birth	0.42 ( 1.61 )	49.66 ( 3.74 )	-0.27 ( 1.06 )	3.02 ( 0.61 )	-0.83 ( 1.35 )	12.25 ( 1.76 )	-1.14 ( 1.68 )
	n=1114		n=1135		n=1114		n=1114
6-10 weeks	-0.73 ( 1.32 )	55.03 ( 2.87 )	-0.28 ( 1.18 )	4.85 ( 0.79 )	0.15 ( 1.15 )	16.03 ( 1.74 )	0.62 ( 1.31 )
	n=876		n=894		n=875		n=875
10 weeks	-0.61 ( 1.68 )	56.96 ( 3.75 )	-0.18 ( 1.26 )	5.37 ( 0.94 )	0.23 ( 1.52 )	16.67 ( 2.3 )	0.6 ( 1.84 )
	n=861		n=898		n=848		n=848
14 weeks	-0.6 ( 1.63 )	59.54 ( 3.73 )	-0.1 ( 1.22 )	6.13 ( 1 )	0.36 ( 1.37 )	17.3 ( 2.2 )	0.64 ( 1.52 )
	n=900		n=932		n=894		n=894
6 months	-0.43 ( 1.58 )	65.62 ( 3.66 )	0.08 ( 1.27 )	7.74 ( 1.17 )	0.5 ( 1.45 )	18.04 ( 2.28 )	0.65 ( 1.43 )
	n=912		n=929		n=907		n=907
9 months	-0.38 ( 1.52 )	70.24 ( 3.65 )	0.18 ( 1.29 )	8.86 ( 1.34 )	0.54 ( 1.44 )	17.92 ( 2.22 )	0.6 ( 1.38 )
	n=822		n=839		n=819		n=819
12 months	-0.63 ( 1.26 )	73.77 ( 3.23 )	-0.03 ( 1.29 )	9.47 ( 1.46 )	0.47 ( 1.26 )	17.33 ( 1.87 )	0.38 ( 1.26 )
	n=769		n=783		n=769		n=769
18 months	-0.88 ( 1.44 )	79.04 ( 4.08 )	0.11 ( 1.32 )	10.88 ( 1.72 )	0.9 ( 1.6 )	17.41 ( 2.37 )	0.71 ( 1.53 )
	n=824		n=824		n=819		n=819
24 months	-1.07 ( 1.2 )	83.99 ( 3.87 )	-0.3 ( 1.23 )	11.76 ( 1.76 )	0.51 ( 1.25 )	16.61 ( 1.76 )	0.34 ( 1.23 )
	n=741		n=743		n=740		n=740
30 months	-0.97 ( 1.21 )	88.21 ( 4.31 )	-0.18 ( 1.24 )	12.97 ( 1.99 )	0.61 ( 1.41 )	16.63 ( 1.95 )	0.46 ( 1.37 )
	n=735		n=741		n=735		n=735
36 months	-1.15 ( 1.15 )	92.07 ( 4.44 )	-0.46 ( 1.15 )	13.71 ( 2.04 )	0.4 ( 1.22 )	16.12 ( 1.71 )	0.26 ( 1.21 )
	n=768		n=771		n=768		n=768
42 months	-0.86 ( 1.09 )	96.01 ( 4.38 )	-0.36 ( 1.15 )	14.68 ( 2.2 )	0.28 ( 1.24 )	15.87 ( 1.7 )	0.21 ( 1.24 )
	n=843		n=845		n=839		n=839
48 months	-0.93 ( 1.13 )	99.97 ( 4.92 )	-0.53 ( 1.1 )	15.57 ( 2.37 )	0.1 ( 1.13 )	15.54 ( 1.62 )	0.05 ( 1.15 )
	n=819		n=821		n=818		n=818
54 months	-0.72 ( 1.07 )	103.14 ( 4.8 )	-0.39 ( 1.09 )	16.58 ( 2.54 )	0.12 ( 1.13 )	15.53 ( 1.64 )	0.08 ( 1.15 )
	n=856		n=860		n=856		n=856
60 months	-0.69 ( 1.05 )	107.13 ( 4.97 )	-0.5 ( 1.17 )	17.61 ( 2.98 )	-0.1 ( 1.14 )	15.27 ( 1.75 )	-0.3 ( 1.01 )
	n=814		n=814		n=814		n=814
