# Supplementary material for: Latent classes of anthropometric growth in early childhood using uni- and multivariate approaches in a South African birth cohort
Source: PLoS One. 2025 Mar 25;20(3):e0319237. doi: 10.1371/journal.pone.0319237 (PMC11936193; doi:10.1371/journal.pone.0319237)
Supplement: S2 Table — Summary of Maternal, Child and Socio-Economic Characteristics (XLSX) [file pone.0319237.s025.xlsx]

## Sheet: Sheet1
	Table S2: Summary of Maternal, Child and Socio-Economic Characteristics
	Maternal Characteristics at Birth (n=1137)		Total Cohort	Completed (n=981)	Excluded due to LTFU or Death (n=162) *
	Mean Maternal Age at Birth (years)		26.9 (sd= 5.72)	27.1 (sd= 5.75)	26.1 (sd=5.44)
	HIV Infected		248 (21.7%)	216 (22.0%)	31 (19.8%)
	Primigravida (n=1135)		392 (34.5%)	328 (33.5%)	64 (39.5%)
	Highest Education Level Attained	Primary	86 (7.6%)	72 (7.4%)	12 (7.5%)
	(n=1135)	Some Secondary	609 (53.7%)	542 (55.2%)	67 (41.9%)
		Completed Secondary	375 (33.0%)	312 (31.8%)	63 (39.4%)
		Any Tertiary	73 (6.4%)	55 (5.6%)	18 (11.3%)
	Self-reported Antenatal Smoking (n=1130)		262 (23.2%)	237 (24.2%)	25 (15.6%)
	Prenatal Alcohol Exposure (n=1061)		137 (12.9%)	121 (12.3%)	16 (12.5%)
	Socio-Economic Characteristics at Birth (n=1143)
	Average household income per month	<1000ZAR	431 (37.7%)	344 (35.1%)	42 (26.1%)
	(n=1142)	1000-5000ZAR	557 (48.8%)	515 (52.5%)	81 (50.3%)
		>5000ZAR	155 (13.6%)	122 (12.4%)	38 (23.6%)
	Food Insecure (antenatally; n=1004)		279 (27.8%)	251 (25.6%)	28 (23.3%)
	Child Demographics (n=1143)
	Sex	Male	586 (51.3%)	501 (51.1%)	85 (52.5%)
	Birth Weight (kg)		3.02 (sd=0.61)	3.30 (sd=0.58)	2.95 (sd=0.73)
	Birth Height (cm)		49.66 (sd=3.74)	49.70 (sd=3.62)	49.41 (sd=4.40)
	Gestation	Preterm (< 37 weeks)	191 (16.7%)	155 (15.8%)	37 (22.8%)
		Late Preterm (34-37 weeks)	128 (11.2%)	109 (11.1%)	20 (12.3%)
		Median Gestational Age (weeks)	39 (sd=2.66)	39 (sd=2.46)	39 (sd=3.63)
	Breast Feeding	Initiated (n=1066)	868 (81.4%)	802 (81.8%)	66 (73.3%)
		Exclusive Up To 6 Months (n=1030)	72 (7.0%)	70 (7.1%)	2 (2.2%)
	HIV	Unexposed	894 (78.2%)	765 (78.0%)	130 (80.2%)
		Exposed-Uninfected	247 (21.6%)	216 (22.0%)	32 (19.8%)
		Infected	2 (0.002%)	2 (0.002%)	0 (0%)
	* These observations were included in the initial sample, but throughout the followup period were lost to the study, therefore they still contribute some data to study.
