# Supplementary material for: Latent classes of anthropometric growth in early childhood using uni- and multivariate approaches in a South African birth cohort
Source: PLoS One. 2025 Mar 25;20(3):e0319237. doi: 10.1371/journal.pone.0319237 (PMC11936193; doi:10.1371/journal.pone.0319237)
Supplement: S3 Table — Knot locations for the linear mixed effect models fit using a piecewise linear spline to describe the association between the respective growth measures and age. (XLSX) [file pone.0319237.s026.xlsx]

## Sheet: Sheet1
		Table S3: Knot locations for the linear mixed effect models fit using a piecewise linear spline to describe the association between the respective growth measures and age.
		Standardised Response	Number of Knots	Location of Knots (years)
		Height	4	0.25,0.75,1.5,2.5
		Weight	3	0.25,0.75,1.5
		Weight for Height	3	0.75, 1, 1.5
		BMI	3	0.25,0.5,1
