# Supplementary material for: Latent classes of anthropometric growth in early childhood using uni- and multivariate approaches in a South African birth cohort
Source: PLoS One. 2025 Mar 25;20(3):e0319237. doi: 10.1371/journal.pone.0319237 (PMC11936193; doi:10.1371/journal.pone.0319237)
Supplement: S4 Table — Fixed Effect Estimates from the Measurement model within the LCMM framework given the zHeight response. (XLSX) [file pone.0319237.s027.xlsx]

## Sheet: Sheet1
	Table S4: Fixed Effect Estimates from the Measurement model within the LCMM framework given the zHeight response.
		Estimate	Standard Error	p-value
	β_0 - Class 1	0.86	0.13	<0.0001
	β_0 - Class 2	-0.14	0.13	0.2813
	β_0 - Class 3	0.93	0.08	<0.0001
	β_0 - Class 4	-1.06	0.15	<0.0001
	Slope Between (0; 0.25) – Class 1	0	0.04	0.9712
	Slope Between (0; 0.25) – Class 2	0.11	0.65	0.8674
	Slope Between (0; 0.25) – Class 3	-8.88	0.46	<0.0001
	Slope Between (0; 0.25) – Class 4	-3.2	0.7	<0.0001
	Slope Between (0.25; 0.75) – Class 1	-3	0.28	<0.0001
	Slope Between (0.25; 0.75) – Class 2	1.09	0.24	<0.0001
	Slope Between (0.25; 0.75) – Class 3	1.1	0.16	<0.0001
	Slope Between (0.25; 0.75) – Class 4	3.06	0.25	<0.0001
	Slope Between (0.75; 1.5) – Class 1	-0.91	0.2	<0.0001
	Slope Between (0.75; 1.5) – Class 2	-1.33	0.19	<0.0001
	Slope Between (0.75; 1.5) – Class 3	-0.56	0.11	<0.0001
	Slope Between (0.75; 1.5) – Class 4	-0.32	0.18	0.075
	Slope Between (1.5; 2.5) – Class 1	-0.28	0.13	0.0292
	Slope Between (1.5; 2.5) – Class 2	-0.26	0.1	0.011
	Slope Between (1.5; 2.5) – Class 3	-0.15	0.07	0.0403
	Slope Between (1.5; 2.5) – Class 4	-0.08	0.12	0.5427
	Slope Between (2.5; 5) – Class 1	0.18	0.04	0.0001
	Slope Between (2.5; 5) – Class 2	0.15	0.03	<0.0001
	Slope Between (2.5; 5) – Class 3	0.18	0.02	<0.0001
	Slope Between (2.5; 5) – Class 4	0.11	0.03	0.0022
