# Supplementary material for: Latent classes of anthropometric growth in early childhood using uni- and multivariate approaches in a South African birth cohort
Source: PLoS One. 2025 Mar 25;20(3):e0319237. doi: 10.1371/journal.pone.0319237 (PMC11936193; doi:10.1371/journal.pone.0319237)
Supplement: S5 Table — Fixed Effect Estimates from the Measurement model within the LCMM framework given the zWeight response. (XLSX) [file pone.0319237.s028.xlsx]

## Sheet: Sheet1
		Table S5: Fixed Effect Estimates from the Measurement model within the LCMM framework given the zWeight response.
			Estimate	Standard Error	p-value
		β_0 - Class 1	0.16	0.07	0.0348
		β_0 - Class 2	-0.39	0.1	0.0001
		β_0 - Class 3	-0.34	0.05	<0.0001
		β_0 - Class 4	-0.87	0.1	<0.0001
		Slope Between (0; 0.25) – Class 1	-1.09	0.27	<0.0001
		Slope Between (0; 0.25) – Class 2	-4.5	0.4	<0.0001
		Slope Between (0; 0.25) – Class 3	2.66	0.2	<0.0001
		Slope Between (0; 0.25) – Class 4	2.59	0.38	<0.0001
		Slope Between (0.25; 0.75) – Class 1	-1.33	0.12	<0.0001
		Slope Between (0.25; 0.75) – Class 2	1.87	0.21	<0.0001
		Slope Between (0.25; 0.75) – Class 3	0.42	0.09	<0.0001
		Slope Between (0.25; 0.75) – Class 4	3.14	0.16	<0.0001
		Slope Between (0.75; 1.5) – Class 1	-0.34	0.08	<0.0001
		Slope Between (0.75; 1.5) – Class 2	0.78	0.12	<0.0001
		Slope Between (0.75; 1.5) – Class 3	-0.67	0.05	<0.0001
		Slope Between (0.75; 1.5) – Class 4	-0.23	0.1	0.0175
		Slope Between (1.5; 5) – Class 1	-0.03	0.02	0.1362
		Slope Between (1.5; 5) – Class 2	-0.16	0.02	<0.0001
		Slope Between (1.5; 5) – Class 3	-0.13	0.01	<0.0001
		Slope Between (1.5; 5) – Class 4	-0.28	0.02	<0.0001
