# Supplementary material for: Latent classes of anthropometric growth in early childhood using uni- and multivariate approaches in a South African birth cohort
Source: PLoS One. 2025 Mar 25;20(3):e0319237. doi: 10.1371/journal.pone.0319237 (PMC11936193; doi:10.1371/journal.pone.0319237)
Supplement: S6 Table — Fixed Effect Estimates from the Measurement model within the LCMM framework given the zWFH response. (XLSX) [file pone.0319237.s029.xlsx]

## Sheet: Sheet1
		Table S6: Fixed Effect Estimates from the Measurement model within the LCMM framework given the zWFH response.
			Estimate	Standard Error	p-value
		β_0 - Class 1	0.61	0.1	<0.0001
		β_0 - Class 2	-0.44	0.1	<0.0001
		β_0 - Class 3	-1.65	0.15	<0.0001
		Slope Between (0; 0.75) – Class 1	-0.44	0.26	0.0979
		Slope Between (0; 0.75) – Class 2	2.29	0.2	<0.0001
		Slope Between (0; 0.75) – Class 3	4.74	0.32	<0.0001
		Slope Between (0.75; 1) – Class 1	-2.79	0.45	<0.0001
		Slope Between (0.75; 1) – Class 2	-3.1	0.34	<0.0001
		Slope Between (0.75; 1) – Class 3	-2.31	0.91	0.0109
		Slope Between (1; 1.5) – Class 1	0.47	0.21	0.022
		Slope Between (1; 1.5) – Class 2	0.59	0.16	0.0002
		Slope Between (1; 1.5) – Class 3	1.9	0.41	<0.0001
		Slope Between (1.5; 5) – Class 1	-0.13	0.03	<0.0001
		Slope Between (1.5; 5) – Class 2	-0.23	0.02	<0.0001
		Slope Between (1.5; 5) – Class 3	-0.33	0.06	<0.0001
