# Supplementary material for: Latent classes of anthropometric growth in early childhood using uni- and multivariate approaches in a South African birth cohort
Source: PLoS One. 2025 Mar 25;20(3):e0319237. doi: 10.1371/journal.pone.0319237 (PMC11936193; doi:10.1371/journal.pone.0319237)
Supplement: S7 Table — Fixed Effect Estimates from the Measurement model within the LCMM framework given the zBMI response. (XLSX) [file pone.0319237.s030.xlsx]

## Sheet: Sheet1
		Table S7: Fixed Effect Estimates from the Measurement model within the LCMM framework given the zBMI response.
			Estimate	Standard Error	p-value
		β_0 - Class 1	-0.31	0.09	0.0004
		β_0 - Class 2	-1.2	0.09	<0.0001
		β_0 - Class 3	-0.81	0.15	<0.0001
		Slope Between (0; 0.25) – Class 1	2.56	0.58	<0.0001
		Slope Between (0; 0.25) – Class 2	9.05	0.52	<0.0001
		Slope Between (0; 0.25) – Class 3	0.46	1.09	0.6744
		Slope Between (0.25; 0.5) – Class 1	-1.75	0.34	<0.0001
		Slope Between (0.25; 0.5) – Class 2	0.5	0.48	0.298
		Slope Between (0.25; 0.5) – Class 3	2.5	0.67	0.0002
		Slope Between (0.5; 1) – Class 1	0.27	0.17	0.1093
		Slope Between (0.5; 1) – Class 2	-0.09	0.2	0.6482
		Slope Between (0.5; 1) – Class 3	3.34	0.46	<0.0001
		Slope Between (1; 5) – Class 1	-0.1	0.02	<0.0001
		Slope Between (1; 5) – Class 2	-0.24	0.02	<0.0001
		Slope Between (1; 5) – Class 3	-0.23	0.03	<0.0001
