# Supplementary material for: Latent classes of anthropometric growth in early childhood using uni- and multivariate approaches in a South African birth cohort
Source: PLoS One. 2025 Mar 25;20(3):e0319237. doi: 10.1371/journal.pone.0319237 (PMC11936193; doi:10.1371/journal.pone.0319237)
Supplement: S8 Table — Fixed Effect Estimates from the Measurement model within the LCMM framework given the zHeight response within the zHeight + zWeight model. (XLSX) [file pone.0319237.s031.xlsx]

## Sheet: Sheet1
	Table S8: Fixed Effect Estimates from the Measurement model within the LCMM framework given the zHeight response within the zHeight+zWeight model.
		Estimate	Standard Error	p-value
	β_0 - Class 1	1.35	0.13	<0.0001
	β_0 - Class 2	0.27	0.13	0.0356
	β_0 - Class 3	0.32	0.17	0.0626
	β_0 - Class 4	0.15	0.07	0.0402
	β_0 - Class 5	-0.62	0.15	<0.0001
	Slope Between (0; 0.25) – Class 1	-3.33	0.55	<0.0001
	Slope Between (0; 0.25) – Class 2	-7.98	0.52	<0.0001
	Slope Between (0; 0.25) – Class 3	-9.13	0.65	<0.0001
	Slope Between (0; 0.25) – Class 4	-2.23	0.29	<0.0001
	Slope Between (0; 0.25) – Class 5	-2.03	0.56	0.0003
	Slope Between (0.25; 0.75) – Class 1	-1.81	0.24	<0.0001
	Slope Between (0.25; 0.75) – Class 2	0.36	0.22	0.0958
	Slope Between (0.25; 0.75) – Class 3	2.71	0.27	<0.0001
	Slope Between (0.25; 0.75) – Class 4	1.07	0.13	<0.0001
	Slope Between (0.25; 0.75) – Class 5	2.85	0.25	<0.0001
	Slope Between (0.75; 1.5) – Class 1	-1.25	0.18	<0.0001
	Slope Between (0.75; 1.5) – Class 2	-0.24	0.15	0.1081
	Slope Between (0.75; 1.5) – Class 3	-0.37	0.18	0.0473
	Slope Between (0.75; 1.5) – Class 4	-1.02	0.09	<0.0001
	Slope Between (0.75; 1.5) – Class 5	-0.51	0.18	0.0057
	Slope Between (1.5; 2.5) – Class 1	-0.11	0.12	0.3316
	Slope Between (1.5; 2.5) – Class 2	-0.15	0.1	0.1412
	Slope Between (1.5; 2.5) – Class 3	0.02	0.13	0.9043
	Slope Between (1.5; 2.5) – Class 4	-0.26	0.06	<0.0001
	Slope Between (1.5; 2.5) – Class 5	-0.2	0.12	0.1111
	Slope Between (2.5; 5) – Class 1	0.17	0.04	0.0001
	Slope Between (2.5; 5) – Class 2	0.22	0.04	<0.0001
	Slope Between (2.5; 5) – Class 3	0.1	0.04	0.0245
	Slope Between (2.5; 5) – Class 4	0.15	0.02	<0.0001
	Slope Between (2.5; 5) – Class 5	0.09	0.04	0.0378
