# Supplementary material for: Latent classes of anthropometric growth in early childhood using uni- and multivariate approaches in a South African birth cohort
Source: PLoS One. 2025 Mar 25;20(3):e0319237. doi: 10.1371/journal.pone.0319237 (PMC11936193; doi:10.1371/journal.pone.0319237)
Supplement: S9 Table — Fixed Effect Estimates from the Measurement model within the LCMM framework given the zWeight response within the zHeight + zWeight model. (XLSX) [file pone.0319237.s032.xlsx]

## Sheet: Sheet1
	Table S9: Fixed Effect Estimates from the Measurement model within the LCMM framework given the zWeight response within the zHeight+zWeight model.
		Estimate	Standard Error	p-value
	β_0 - Class 1	0.64	0.1	<0.0001
	β_0 - Class 2	-0.4	0.1	0.0001
	β_0 - Class 3	-0.53	0.11	<0.0001
	β_0 - Class 4	-0.3	0.05	<0.0001
	β_0 - Class 5	-1.02	0.11	<0.0001
	Slope Between (0; 0.25) – Class 1	0.45	0.32	0.1555
	Slope Between (0; 0.25) – Class 2	-2.08	0.33	<0.0001
	Slope Between (0; 0.25) – Class 3	-3.73	0.41	<0.0001
	Slope Between (0; 0.25) – Class 4	2.59	0.17	<0.0001
	Slope Between (0; 0.25) – Class 5	3.91	0.38	<0.0001
	Slope Between (0.25; 0.75) – Class 1	-1.42	0.16	<0.0001
	Slope Between (0.25; 0.75) – Class 2	-0.64	0.13	<0.0001
	Slope Between (0.25; 0.75) – Class 3	2.57	0.2	<0.0001
	Slope Between (0.25; 0.75) – Class 4	0.51	0.09	<0.0001
	Slope Between (0.25; 0.75) – Class 5	2.83	0.16	<0.0001
	Slope Between (0.75; 1.5) – Class 1	-0.82	0.1	<0.0001
	Slope Between (0.75; 1.5) – Class 2	0	0.04	0.9475
	Slope Between (0.75; 1.5) – Class 3	0.59	0.1	<0.0001
	Slope Between (0.75; 1.5) – Class 4	-0.63	0.05	<0.0001
	Slope Between (0.75; 1.5) – Class 5	-0.25	0.11	0.0175
	Slope Between (1.5; 5) – Class 1	-0.06	0.02	0.0078
	Slope Between (1.5; 5) – Class 2	-0.01	0.02	0.6155
	Slope Between (1.5; 5) – Class 3	-0.16	0.03	<0.0001
	Slope Between (1.5; 5) – Class 4	-0.15	0.01	<0.0001
	Slope Between (1.5; 5) – Class 5	-0.27	0.03	<0.0001
