# Supplementary material for: Latent classes of anthropometric growth in early childhood using uni- and multivariate approaches in a South African birth cohort
Source: PLoS One. 2025 Mar 25;20(3):e0319237. doi: 10.1371/journal.pone.0319237 (PMC11936193; doi:10.1371/journal.pone.0319237)
Supplement: S10 Table — Comparison of subject allocations to zWFH and multivariate zHeight + zWeight classes. Comparing these allocations when considering trajectories from birth until 5 years of age. (XLSX) [file pone.0319237.s033.xlsx]

## Sheet: Sheet1
	Table S10: Comparison of subject allocations to zWFH and multivariate zHeight + zWeight classes. Comparing these allocations when considering trajectories from birth until 5 years of age.
		zWFH
	zHeight+ zWeight zWFH	Gradual Decrease to Expected	Gradual Increase to Slightly Above Expected	Sharp Increase to High	All zWFH
	(i) zHeight: Sharp Decrease to Low	157 (49.53%)	149 (47%)	11 (3.47%)	317(100%)
	zWeight: Gradual Decrease to Low
	(ii) zHeight: Gradual Decrease to Low	53 (25.98%)	139 (68.14%)	12 (5.88%)	204(100%)
	zWeight: Gradual Decrease to Below Expected
	(iii) zHeight: Sharp Decrease, Sharp Increase to Below Expected	9 (12.68%)	51 (71.83%)	11 (15.49%)	71(100%)
	zWeight: Sharp Decrease, Sharp Increase to Expected
	(iv) zHeight: Sharp Decrease, Sharp Increase, Gradual Decrease to Below Expected	61 (21.48%)	218 (76.76%)	5 (1.76%)	284(100%)
	zWeight: Gradual Increase, Gradual Decrease to Expected
	(v) zHeight: Sharp Decrease, Sharp Increase to Expected	41 (17.15%)	153 (64.02%)	45 (18.83%)	239(100%)
	zWeight: Sharp Increase to High
	TOTAL	321 (28.8%)	710 (63.7%)	84 (7.5%)	1115 (100%)
