# Supplementary material for: Latent classes of anthropometric growth in early childhood using uni- and multivariate approaches in a South African birth cohort
Source: PLoS One. 2025 Mar 25;20(3):e0319237. doi: 10.1371/journal.pone.0319237 (PMC11936193; doi:10.1371/journal.pone.0319237)
Supplement: S11 Table — Comparison of subject allocations to zBMI and multivariate zHeight + zWeight classes. Comparing these allocations when considering trajectories from birth until 5 years of age. (XLSX) [file pone.0319237.s034.xlsx]

## Sheet: Sheet1
	Table S11: Comparison of subject allocations to zBMI and multivariate zHeight + zWeight classes. Comparing these allocations when considering trajectories from birth until 5 years of age.
		zBMI
	zHeight+ zWeight zBMI	Gradual Increase to High	Sharp Increase to High	Slight Increase, Slight Decrease to Expected	All zBMI
	(i) zHeight: Sharp Decrease to Low	29 (9.15%)	89 (28.08%)	199 (62.78%)	317 (100%)
	zWeight: Gradual Decrease to Low
	(ii) zHeight: Gradual Decrease to Low	17 (8.33%)	88 (43.14%)	99 (48.53%)	204 (100%)
	zWeight: Gradual Decrease to Below Expected
	(iii) zHeight: Sharp Decrease, Sharp Increase to Below Expected	23 (32.39%)	20 (28.17%)	28 (39.44%)	71 (100%)
	zWeight: Sharp Decrease, Sharp Increase to Expected
	(iv) zHeight: Sharp Decrease, Sharp Increase, Gradual Decrease to Below Expected	17 (5.99%)	155 (54.58%)	112 (39.44%)	284 (100%)
	zWeight: Gradual Increase, Gradual Decrease to Expected
	(v) zHeight: Sharp Decrease, Sharp Increase to Expected	63 (26.36%)	133 (55.65%)	43 (17.99%)	239 (100%)
	zWeight: Sharp Increase to High
	TOTAL	149 (13%)	485 (44%)	481 (43%)	1115 (100%)
	Table S11: Comparison of subject allocations to zBMI and multivariate zHeight + zWeight classes. Comparing these allocations when considering trajectories from birth until 5 years of age.
		zBMI
	zHeight+ zWeight zBMI	Gradual Increase to High	Sharp Increase to High	Slight Increase, Slight Decrease to Expected	All zBMI
	(i) zHeight: Sharp Decrease to Low	29 (9.15%)	89 (28.08%)	199 (62.78%)	317 (100%)
	zWeight: Gradual Decrease to Low
	(ii) zHeight: Gradual Decrease to Low	17 (8.33%)	88 (43.14%)	99 (48.53%)	204 (100%)
	zWeight: Gradual Decrease to Below Expected
	(iii) zHeight: Sharp Decrease, Sharp Increase to Below Expected	23 (32.39%)	20 (28.17%)	28 (39.44%)	71 (100%)
	zWeight: Sharp Decrease, Sharp Increase to Expected
	(iv) zHeight: Sharp Decrease, Sharp Increase, Gradual Decrease to Below Expected	17 (5.99%)	155 (54.58%)	112 (39.44%)	284 (100%)
	zWeight: Gradual Increase, Gradual Decrease to Expected
	(v) zHeight: Sharp Decrease, Sharp Increase to Expected	63 (26.36%)	133 (55.65%)	43 (17.99%)	239 (100%)
	zWeight: Sharp Increase to High
	TOTAL	149 (13%)	485 (44%)	481 (43%)	1115 (100%)
