# Supplementary material for: Latent classes of anthropometric growth in early childhood using uni- and multivariate approaches in a South African birth cohort
Source: PLoS One. 2025 Mar 25;20(3):e0319237. doi: 10.1371/journal.pone.0319237 (PMC11936193; doi:10.1371/journal.pone.0319237)
Supplement: S12 Table — Comparison of subject allocations to zBMI and zWFH classes. Comparing these allocations when considering trajectories from birth until 5 years of age. (XLSX) [file pone.0319237.s035.xlsx]

## Sheet: Sheet1
	Table S12: Comparison of subject allocations to zBMI and zWFH classes. Comparing these allocations when considering trajectories from birth until 5 years of age.
			zBMI
			Sharp Increase to High	Gradual Increase to High	Slight Increase, Slight Decrease to Expected
			(n=485; 44%)	(n=149; 13%)	(n=481; 43%)
	zWFH	Sharp Increase to High	33 (7%)	51 (34%)	0 (0%)
		(n=84; 7%)
		Gradual Decrease to Expected	50 (10%)	1 (1%)	270 (56%)
		(n=321; 29%)
		Gradual Increase to Slightly Above Expected	402 (83%)	97 (65%)	211 (44%)
		(n=710; 64%%)
		Total	485 (100%)	149 (100%)	481 (100%)
