# Supplementary material for: Latent classes of anthropometric growth in early childhood using uni- and multivariate approaches in a South African birth cohort
Source: PLoS One. 2025 Mar 25;20(3):e0319237. doi: 10.1371/journal.pone.0319237 (PMC11936193; doi:10.1371/journal.pone.0319237)
Supplement: S13 Table — Proportion of children that experienced rapid weight gain within the first 9 months of life within the three zBMI growth classes. (XLSX) [file pone.0319237.s036.xlsx]

## Sheet: Sheet1
	Table S13: Proportion of children that experienced rapid weight gain within the first 9 months of life within the three zBMI growth classes.
		Sharp Increase to High (n=485)	Gradual Increase to High (n=149)	Slight Increase, Slight Decrease to Expected (n=481)
	None	148	68	342
	RWG	268	66	75
