# Supplementary material for: Latent classes of anthropometric growth in early childhood using uni- and multivariate approaches in a South African birth cohort
Source: PLoS One. 2025 Mar 25;20(3):e0319237. doi: 10.1371/journal.pone.0319237 (PMC11936193; doi:10.1371/journal.pone.0319237)
Supplement: S14 Table — Proportion of children that experienced rapid weight gain within the first 9 months of life within the three zWFH growth classes. (XLSX) [file pone.0319237.s037.xlsx]

## Sheet: Sheet1
	Table S14: Proportion of children that experienced rapid weight gain within the first 9 months of life within the three zWFH growth classes.
		Sharp Increase to High (n=84)	Gradual Decrease to Expected (n=321)	Gradual Increase to Slightly Above Expected (n=710)
	None	26	228	304
	RWG	46	73	290
