# Supplementary material for: Latent classes of anthropometric growth in early childhood using uni- and multivariate approaches in a South African birth cohort
Source: PLoS One. 2025 Mar 25;20(3):e0319237. doi: 10.1371/journal.pone.0319237 (PMC11936193; doi:10.1371/journal.pone.0319237)
Supplement: S15 Table — Proportion of children that experienced rapid weight gain within the first 9 months of life within the five zHeight + zWeight growth classes. (XLSX) [file pone.0319237.s038.xlsx]

## Sheet: Sheet1
	Table S15: Proportion of children that experienced rapid weight gain within the first 9 months of life within the five zHeight+zWeight growth classes.
		i: zHeight sharp decrease to low, zWeight gradual decrease to low	ii: zHeight gradual decrease to low, zWeight gradual decrease to below expected	iii: zHeight sharp decrease, sharp increase to below expected, zWeight sharp decrease, sharp increase to expected	iv: zHeight sharp decrease, sharp increase, gradual decrease to below expected, zWeight gradual increase, gradual decrease to expected	v: zHeight sharp decrease, sharp increase to expected, zWeight sharp increase to high
	None	245	141	44	86	42
	RWG	44	37	14	135	179
